# Supplementary material for: Homoharringtonine exhibits senotherapeutic activity that mitigates diet- and age-associated obesity and insulin resistance and extends lifespan in mice
Source: Nat Commun. 2026 Mar 31;17:2700. doi: 10.1038/s41467-026-70475-3 (PMC13039285; doi:10.1038/s41467-026-70475-3)
Supplement: Supplementary file 7 — Source Data [file 41467_2026_70475_MOESM7_ESM.xlsx]

## Sheet: Fig. 1
Source data 1. Statistical analyses for Figure 1
Fig. 1C. Body weight & Glucose
	Body weight (g)
	Time (weeks)	PBS					34(HHT)						223					386
	0	21	20.5	20.5	23	25	20	21.5	21.5	22.5	22.5	22.5	23	23	22.5	22	22.5	22	23	23	21.5	23.5	21.5
	1	25	25	22	27	26.5	23	25.5	26.5	25.5	26	24.5	25	27	25.5	25	26.5	26	26	25.5	24.5	27	25
	2	27	28	24	31	29.5	25	28.5	29	27.5	29.5	24.5	27	31.5	28.5	27.5	28	30	28	27	25.5	29.5	26.5
	3	30	32	27	36	32.5	28	32.5	33	31.5	34	28.5	30.5	36	31.5	32	32	33.5	31.5	30.5	28	34.5	29
	4	33.5	35.5	28.5	39.5	37.5	31.5	36.5	35.5	35	36	31	33.5	39.5	35	34	36	37	33.5	33.5	27.5	37.5	30
	5	36	37.5	31	42.5	42.5	33	37.5	37	39.5	38	34	36	40.5	37.5	36	39.5	40	35.5	36.5	29	39.5	34
	6	37	38.5	31.5	43	43.5	34	39.5	37.5	41	39.5	34.5	36	40.5	36.5	35.5	40	41	38	37.5	31.5	41	36.5
	7	37	39	32.5	43.5	44	34	40.5	39.5	42	41	35.5	37	41	37	35.5	40.5	42.5	40	39	33	41	38
	8	37	40.5	33.5	45	45.5	34.5	42	40	43	42	37	38.5	42.5	38	37	42.5	43.5	40.5	40.5	35	44.5	41
	9	39.5	42.5	36.5	47.5	47.5	35.5	41.5	39.5	44.5	43	38.5	41	45.5	41	39	45.5	47	42.5	44	37.5	47	44
	10	40.5	42.5	36.5	45	45.5	35.5	41.5	39.5	43.5	41.5	38.5	42	46.5	42	39	46	47	43	46	38	47	44.5
	11	42	43	40	48.5	48.5	37	41.5	40	43.5	42	37.5	43	48	43.5	40.5	48.5	47.5	44	48	39.5	47	45.5
	12	43.5	44	40.5	49	48.5	37.5	42	40.5	44.5	41.5	39	44	50	42.5	41	50.5	47.5	46	50	41.5	48	46.5
		One-way ANOVA, Dunnett's multiple comparisons test
		PBS vs. 34(HHT)		p = 0.0129
	Glucose(mM)
	Time (min)	PBS					34(HHT)				223					386
	0	12.543	10.434	12.7095	9.657	11.766	6.549	8.103	7.2705	10.101	11.211	14.2635	10.1565	10.767	16.1505	15.3735	9.324	16.5945	13.1535	13.3755	9.7125
	15	22.3665	18.093	19.5915	26.862	27.3615	10.1565	17.1495	12.1545	23.9205	21.2565	19.4805	25.752	20.979	30.414	29.748	17.094	24.2535	25.4745	29.304	22.0335
	30	23.3655	18.537	23.5875	29.526	29.3595	7.77	14.319	11.988	25.197	27.417	28.749	26.418	25.308	33.3	30.1365	20.5905	31.302	25.863	31.08	28.083
	60	20.202	18.5925	21.9225	31.413	22.5885	7.881	10.7115	10.767	25.308	29.3595	30.747	31.857	24.6975	33.3	32.3565	20.646	30.303	22.755	31.746	29.1375
	90	17.4825	18.648	20.1465	26.64	24.642	8.991	9.546	9.213	21.312	28.86	33.189	28.416	22.533	33.3	31.3575	18.9255	32.856	20.313	29.637	26.4735
	120	13.8195	16.5945	15.2625	21.1455	19.425	6.993	8.103	8.4915	16.7055	26.1405	28.9155	23.4765	18.759	31.302	26.8065	15.429	29.5815	14.874	27.2505	23.31
		Two-way ANOVA, Tukey's multiple comparisons test
		30min, PBS vs. 34(HHT)			p = 0.0096
		60min, PBS vs. 34(HHT)			p = 0.0198
		90min, PBS vs. 34(HHT)			p = 0.0204
Fig. 1D. Body weight & Glucose
	Body weight (g)
	Time (weeks)	PBS					167
	0	24	26	25.5	23.5	24	25	24	25	25.5	23
	1	30	29.5	31	25	28.5	25.5	28	27.5	29	27
	2	33.5	32	33.5	27	32	26.5	31	29	33	30
	3	39	36	38	28	34.5	27.5	33.5	30.5	39	33.5
	4	42	38	42.5	23.5	28.5	29.5	36.5	33	44	34.5
	5	44.5	41.5	45	28.5	34	31	39.5	36.5	46.5	38
	6	46	44	46.5	31	38	33.5	41.5	39.5	50	38.5
	7	47.5	45.5	47.5	32	41.5	34	44	41	49.5	37
	8	48	47	48.5	34.5	44	36	44.5	43.5	49	38.5
	9	48	49.5	50	35.5	46	38	46.5	46	51	41
	10	49	52	50.5	37	46.5	39.5	47.5	48	51.5	43
	11	49	54	52	38	48	42	48	51	54	45.5
	12	48.5	53.5	52	38.5	49	43.5	48.5	52	54.5	46.5
	Glucose(mM)
	Time (min)	PBS					167
	0	7.99056	8.93389	10.6541	7.32468	7.99056	8.48997	9.04487	10.0437	7.32468	8.21252
	15	24.3601	25.7474	24.3046	20.7533	18.7001	33.294	29.6871	24.8595	15.0933	23.5832
	30	30.4085	18.9776	29.3542	20.8087	23.4723	32.1842	29.5207	24.7485	21.6966	24.4711
	60	30.9634	25.1925	32.6836	20.5868	22.1405	30.464	29.7426	25.9693	20.9752	22.6399
	90	32.9056	24.4156	33.294	24.3601	20.7533	30.8524	29.1877	27.1901	23.1393	19.8099
	120	30.1311	21.8076	30.1311	21.4746	18.6446	26.5797	23.4723	22.1405	18.7556	13.2621
Fig. 1E. Body weight & Glucose
	Body weight (g)
	Time (weeks)	PBS					114					124					158					162
	0	20	22.6	20.7	22.8	23.4	22.3	21.7	21.4	21	21.4	21.1	23.7	20	23.9	21.9	21	23.1	22.7	20.8	20.2	22.3	21.4	22.6	22.5	21.3
	1	24.3	25.2	24.6	24.3	26.1	26.5	25.7	25	22.5	23.6	21.7	27.1	25.2	22.8	26.4	23.6	24.8	22.7	22.8	27.4	25.5	23.6	24	25.9	24.1
	2	26.4	28.3	26.7	25.5	28	30.4	28.2	28.2	23.4	25	23.5	28.9	25.8	23.9	28.8	26.1	26.1	24.6	25.3	30.8	27.3	25.9	24.3	29.6	26.3
	3	29.5	31.2	28.4	27.1	30	32.7	30.3	31.1	24.5	25.8	25.1	31.3	26.7	26	31.8	28.4	27.6	26.9	26.8	34.7	29.7	28.8	25	32.6	27.3
	4	32.5	33.6	32	27.8	31.4	36.2	33.7	34.9	25.9	27	26.5	35	28.3	28.4	34.5	30.6	29.1	29.2	29.8	37.9	31.6	31.8	26.7	36.6	25.6
	5	35	35.8	35.8	29.3	32.3	38.4	36.4	37.6	27.5	29.6	29.2	38.9	31.7	30.8	38.1	34.7	32.1	32	32.6	41.5	34	34.6	27.5	38.8	26.7
	6	38.1	37.9	39.3	31.1	36.2	40.9	39	39.4	29.5	34.7	31	42.3	35.1	33.5	40.4	37.8	32	34.4	35.7	44.1	36	37.8	27.9	41.3	30.2
	7	38.5	39.6	39.6	32.6	31.3	42.4	37.7	39.5	30.5	35.3		44.5	37.7	35.1	42.4	38.3	34.2	34.3	33.6	43.8	37.7	39	29.7	39.7	31.2
	8	39.5	42.1	42.5	32.9	35.1	43.7	39.4	41.9	32.3	38.6		43.6	38.4	35.9	42.9	41.8	37.6	34.3	35.5	45	39.6	40.6	31	40.6	33.7
	9	39.9	43.7	43.8	31.7	39.1	44.6	40.1	42.4	34.4	41.2		44.2	41.5	37.1	43.7	44.3	40.4	36.2	36.3	46.5	39.9	40.9	31	41	34.7
	10	41.5	45.2	45.1	35.9	42.9	45.3	41.6	42.9	34.8	42.7		46.3	43.9	38.4	44.2	46	42.2	38	37.9	47.4	42.2	36.9	34	42	36.7
	11	41.7	45.1	46.3	38.3	44.4	45.8	43.8	44.4	36.3	43.7		47.1	44.7	39.5	45.1	46.2	43	39.4	39.8	47.4	43.4	40	37	42.4	37.8
	12	42.6	45.5	47	40.6	45.2	46.3	44.4	45.8	37.5	45		47.8	47.2	40.4	46.8	46.6	43.3	40.2	40.8	47.8	44.7	43.1	37.8	43.1	37.9
	Glucose(mM)
	Time (min)	PBS					114					124				158					162
	0	10.4321	10.3211	11.8749	8.54546	10.876	9.21134	11.098	9.54428	9.65526	9.71075	10.0992	10.4321	12.0413	13.706	8.98938	7.49115	7.87958	7.99056	12.0413	9.71075	6.93625	6.32586	8.15703	7.54664
	15	18.3672	18.4227	25.026	17.3684	23.0283	23.6387	23.7497	22.9729	16.4805	18.9221	29.7426	28.1889	26.8017	31.6848	30.1311	22.8064	22.418	19.477	22.5289	20.0319	21.0307	19.7544	16.9799	20.5313
	30	24.9705	21.1972	31.7403	19.9209	24.5821	29.0768	26.8017	30.9079	19.366	22.6399	33.294	33.294	25.3034	33.294	32.7391	22.3625	23.0838	24.0272	29.7981	19.8654	19.8099	18.9221	19.366	21.3636
	60	26.4687	21.0307	33.294	16.9799	21.6411	30.686	30.1311	29.6317	15.4262	18.2562	33.294	33.294	23.5278	30.9079	33.294	22.196	22.196	18.4227	29.5762	17.1464	15.9811	15.9256	19.255	19.6989
	90	23.1393	21.1417	33.294	14.3719	22.196	27.745	26.6352	26.1358	14.0945	15.6482	33.294	33.294	21.1417	30.2975	32.1287	26.8017	21.0307	20.6978	33.294	14.15	13.2066	15.6482	16.9799	18.9221
	120	20.0874	16.7025	27.9115	8.98938	17.1464	23.1948	19.0886	18.5892	9.71075	10.7096	30.9634	26.9126	14.8158	27.2456	25.137	18.7556	17.8123	15.8701	28.1334	11.8194	10.987	13.928	14.9823	15.5927
Fig. 1F. Body weight & Glucose
	Body weight (g)
	Time (weeks)	PBS					441					584					1242
	0	24	26	25.5	23.5	24	25	24	25	25.5	23	24	24	24	25.5	24.5	25	25	25	23	24
	1	30	29.5	31	25	28.5	25.5	28	27.5	29	27	26.5	25.5	26.5	30	28.5	28	27.5	29	25	28.5
	2	33.5	32	33.5	27	32	26.5	31	29	33	30	29.5	28	29	35.5	31.5	30	29.5	31.5	27.5	33
	3	39	36	38	28	34.5	27.5	33.5	30.5	39	33.5	32.5	30.5	32.5	40.5	35.5	31	32.5	33.5	31	37
	4	42	38	42.5	23.5	28.5	29.5	36.5	33	44	34.5	34.5	31.5	34	44	38	33.5	35.5	36	36	39.5
	5	44.5	41.5	45	28.5	34	31	39.5	36.5	46.5	38	37	33.5	37.5	46.5	41.5	35	37	39.5	33	44.5
	6	46	44	46.5	31	38	33.5	41.5	39.5	50	38.5	38.5	35.5	39	48.5	44.5	37.5	39.5	42	35.5	47.5
	7	47.5	45.5	47.5	32	41.5	34	44	41	49.5	37	41	37.5	42	49	45	39	42.5	43	38.5	50
	8	48	47	48.5	34.5	44	36	44.5	43.5	49	38.5	42.5	39.5	42	49	45.5	40.5	43.5	44	41	50.5
	9	48	49.5	50	35.5	46	38	46.5	46	51	41	45	42.5	43.5	51	47.5	42.5	46	45	42.5	52
	10	49	52	50.5	37	46.5	39.5	47.5	48	51.5	43	45.5	43.5	44	51.5	48	43	47	45	43	52
	11	49	54	52	38	48	42	48	51	54	45.5	46.5	44.5	44.5	53	48.5	44.5	48.5	45.5	45.5	52.5
	12	48.5	53.5	52	38.5	49	43.5	48.5	52	54.5	46.5	47.5	45	45	53	49	45	49.5	46	46.5	53
	Glucose(mM)
	Time (min)	PBS					441					584					1242
	0	12.5407	17.2019	12.9292	12.4298	21.4746	9.71075	12.6517	15.2043	16.9799	14.4829	15.5927	13.2621	12.0413	12.3188	15.9811	13.1511	14.5384	13.0402	11.8194	20.9752
	15	21.3082	33.294	27.9115	28.9103	33.294	17.7568	25.3589	15.2043	33.294	33.294	25.2479	31.0744	12.0413	33.294	33.294	29.0213	32.8501	13.0402	24.7485	33.294
	30	17.0909	33.294	28.3554	30.6305	33.294	14.4829	23.4723	33.294	33.294	33.294	24.693	31.6848	21.4746	29.6871	33.294	28.9103	31.0189	24.5821	24.0272	33.294
	60	14.3164	32.7391	25.4144	30.575	30.242	13.6505	16.0366	31.5183	33.294	28.4109	24.1936	29.7981	16.9245	23.7497	29.0213	26.9681	27.967	21.0307	19.0331	33.294
	90	12.7072	31.9067	18.5337	28.0224	29.6317	11.209	13.2066	26.9126	33.294	24.693	22.9174	29.0213	11.3755	18.3117	23.5278	24.2491	23.6942	16.2031	15.8701	33.294
	120	9.76624	27.0236	12.9847	21.974	22.8619	7.49115	10.6541	22.7509	27.745	18.9776	19.9764	23.3058	9.93271	11.8194	15.4262	14.6494	15.9256	12.5407	11.7084	30.8524
Fig. 1G. Body weight & Glucose
	Body weight (g)
	Time (weeks)	PBS						1707						930
	0	21.5	21.5	21.5	21.5	21	20.5	22	21.5	21	21.5	21.5	21	21.5	21	21.5	21
	1	26	26.5	25.5	26	24	20.5	27.5	27	25	25.5	25	23.5	28	25.5	25	23.5
	2	29.5	30.5	28.5	30.5	27	23	31	31	28.5	28.5	27.5	27	32.5	28.5	27	26
	3	29.5	32.5	28.5	34	29	25.5	35	34	32.5	31.5	31	29.5	32.5	31.5	29.5	29
	4	34.5	37	33.5	37.5	32.5	29.5	39	37.5	36.5	34	34	32.5	37	35	33.5	33.5
	5	41	41	39.5	40	36.5	33.5	43	41	40.5	38.5	38.5	35.5	42.5	39	37	36.5
	6	44.5	44.5	42.5	42.5	40	37	46	44.5	43.5	41	41	39.5	45	41.5	39.5	38.5
	7	45	44.5	42.5	42	38	37.5	45	43	42	41.5	40	37	43	39.5	39.5	36.5
	8	47.5	47	44.5	45	42	41	47.5	45.5	44	43.5	41.5	40.5	43.5	41	40	38
	9	47.5	48.5	45	46	43.5	41.5	47.5	47	45	45	43.5	42	44	43.5	41.5	39
	10	49	49	46	47	45.5	43	48.5	48	46.5	46	43.5	42.5	43.5	47	44	41
	11	48	48.5	45	46	46.5	44	48.5	48	46	46	43.5	43.5	42	46.5	44.5	41
	12	48.5	48.5	45.5	47.5	47.5	45.5	49.5	48.5	46.5	47.5	46	45	43	46.5	45	41.5
	Glucose(mM)
	Time (min)	PBS						1707						930
	0	11.5995	10.3785	11.1555	11.544	9.324	9.6015	14.3745	12.7095	13.1535	10.101	12.7095	10.434	10.9335	12.5985	9.3795	11.322
	15	25.308	26.64	25.0305	21.2565	29.1375	30.5805	29.4705	25.752	25.863	25.974	33.3	25.4745	25.9185	33.3	24.8085	22.0335
	30	25.0305	24.3645	25.197	33.3	26.4735	29.1375	33.3	23.31	22.0335	25.5855	33.3	26.529	31.968	33.3	25.8075	23.0325
	60	22.533	20.757	23.088	32.19	26.1405	24.2535	33.3	21.312	19.7025	20.535	32.0235	20.535	28.971	33.1335	22.9215	22.422
	90	18.648	17.649	17.871	28.9155	23.643	22.422	27.639	18.093	16.872	16.8165	26.3625	18.426	23.5875	28.749	18.7035	21.3675
	120	16.4835	14.319	15.7065	24.5865	19.8135	16.317	21.1455	14.319	14.3745	11.766	20.646	13.32	17.0385	23.865	14.43	18.8145
Fig. 1I. Cell number (%)
	HHT (nM)	NS				RS				Two-way ANOVA, Sidak's multiple comparisons test
	0	99.8414	103.649	98.3607	98.1491	99.6902	99.9226	100.387		50	NS vs. RS			p = 1.15E-10
	1	97.0915	100.688	98.7837	98.3607	99.4579	101.782	97.1341		100	NS vs. RS			p = 2.2E-11
	10	101.322	103.226	103.014	97.303	94.3455	90.8599	88.0713
	50	83.3422	104.707	100.264	107.879	37.4129	34.6243	22.7731
	100	79.3231	94.3416	102.38	118.667	34.6243	25.0968	17.6607
Fig. 1J. LDH Activity (%)
	HHT (nM)	NS				RS					Two-way ANOVA, Sidak's multiple comparisons test
	0	1.04968	-0.62981	0.489853	-0.90973	0.542797	0.375783	-0.6263	-0.29228		50	NS vs. RS			p = 0.0021
	1	3.28901	-1.74948	-1.46956	1.04968	3.54906	0.876827	-0.29228	3.21503		100	NS vs. RS			p = 0.0036
	10	2.16935	-0.3499	-0.62981	0.209937	0.542797	2.21294	1.37787	-0.12526
	50	6.08817	-2.30931	3.0091	0.209937	21.4196	19.4154	14.572	18.9144
	100	4.96851	2.16935	0.489853	1.04968	56.1587	49.6451	54.1545	70.0209
Fig. 1K. Relative expression
	p53					p21					p16
	NS	NS+HHT	RS	RS+HHT		NS	NS+HHT	RS	RS+HHT		NS	NS+HHT	RS	RS+HHT
	0.894659	0.696173	1.15505	0.463272		0.365118	0.630549	0.896183	0.109677		1.01485	1.17548	6.66861	3.29072
	1.01524	0.74211	1.36817	0.352562		1.15581	1.07315	1.39869	0.170668		0.839486	1.2822	8.88173	5.06293
	1.0901	0.774096	1.61322	0.375236		1.47907	1.44858	1.9623	0.328592		1.14566	1.41533	10.1039	6.33759
	One-way ANOVA, Tukey's multiple comparisons test					One-way ANOVA, Tukey's multiple comparisons test					One-way ANOVA, Tukey's multiple comparisons test
	NS vs. RS		p = 0.0296			RS vs. RS+HHT		p = 0.0410			NS vs. RS		p = 0.0002
	RS vs. RS+HHT		p = 6.9E-5								RS vs. RS+HHT		p = 0.0204
	PARP					Procasp-3					Casp-3
	NS	NS+HHT	RS	RS+HHT		NS	NS+HHT	RS	RS+HHT		NS	NS+HHT	RS	RS+HHT
	0.871253	0.926886	0.56627	0.249047		1.08708	0.755302	0.633495	0.487033		1.02836	1.21802	1.17412	14.2311
	0.981155	1.07097	0.711007	0.527728		1.16824	0.837362	0.644105	0.662412		0.671018	1.21916	1.31189	14.4337
	1.14759	1.23833	0.945469	0.576496		0.744679	0.722342	0.353344	0.226716		1.30062	1.57988	1.92034	14.0569
	One-way ANOVA, Tukey's multiple comparisons test					One-way ANOVA, Tukey's multiple comparisons test					One-way ANOVA, Tukey's multiple comparisons test
	NS+HHT vs. RS+HHT		p = 0.0076			NS vs. RS+HHT		p = 0.0255			RS vs. RS+HHT		p = 4.2E-11

## Sheet: Fig. 2
Source data 2. Statistical analyses for Figure 2
Fig. 2A. Body weight (g)
	weeks		0	1	2	3	4	5	6	7	8	9	10	11	12	13	14		Two-way ANOVA, Tukey's multiple comparisons test
	Chow	PBS	21.5	22	22.5	23	25	26.5	27	26.5	26.5	28	28.5	29	30.5	30	30.5		10 weeks	HF-PBS vs. HF-HHT		p = 0.0003
			22	22.5	23	23.5	25.5	26.5	27.5	27.5	28	29	28.5	29.5	31	30	32		11 weeks	HF-PBS vs. HF-HHT		p = 1.182E-7
			20	20	20.5	21.5	22	23	23.5	24.5	24	24	25.5	26.5	27	27	27		12 weeks	HF-PBS vs. HF-HHT		p = 8.485E-8
			22	22	23	23.5	25	26	25.5	27	27	27.5	28	29.5	30.5	27.5	27.5		13 weeks	HF-PBS vs. HF-HHT		p = 3.11E-10
			23.5	23.5	25	24.5	26.5	28	27.5	28.5	29	29	28.5	29.5	31	29.5	28		14 weeks	HF-PBS vs. HF-HHT		p = 4.1E-7
	HF	PBS	21	24.5	27	28.5	32	34	34.5	35.5	37	38.5	39	41.5	41.5	42.5	44.5
			21	25	27.5	29.5	32	34.5	34.5	36.5	35.5	38	40	41	42.5	43.5	42.5
			21	26	28	30.5	33	35	35	35	37	38.5	40.5	42.5	41	41.5	sacrifice
			22	26.5	29	31	34.5	37	37.5	38	39.5	41	42.5	44	35.5	dead
			21.5	25	27.5	29.5	32.5	34	35	35	36.5	37	39.5	42.5	39	40.5	41.5
			21.5	25	27.5	29.5	32.5	34	36	37	38.5	39.5	41	42	43.5	42	41
			22	26	28	30.5	32.5	34.5	36.5	35.5	38	40	42	44	42	43.5	sacrifice
			22.5	26.5	28.5	31	33.5	35	37.5	37.5	38.5	39	40.5	42	42	41	40.5
			21.5	24.5	26.5	29	32.5	34	35	35.5	35	36	37.5	38.5	40.5	40.5	sacrifice
			21.5	24.5	27.5	29	32.5	34.5	35.5	36	37	37	38.5	40.5	41	42	sacrifice
		HHT	21	24.5	26	28	31	32.5	32	33.5	33	33	33.5	33	33	33	sacrifice
			22	25.5	28	29	33	35	36	36.5	36.5	36.5	36	36.5	37	36.5	sacrifice
			21	25	27	27.5	28.5	30	31.5	33	33	32.5	33.5	33.5	33	32.5	33.5
			21.5	25	27.5	29.5	33	33.5	33.5	33.5	33	34	34.5	35	34	34	34.5
			22	26	28	30	33	34	36.5	37.5	37.5	40.5	38.5	38.5	35.5	36	sacrifice
			22.5	28	30.5	32.5	36.5	37.5	39	38.5	39.5	42.5	41.5	42.5	40.5	42	sacrifice
			22	24.5	27	28.5	32	33.5	35.5	37	37.5	38	37.5	38.5	37	38	38
			22	25.5	27.5	30	33.5	35.5	36.5	38	39	40	39.5	40	37	38	38.5
			22.5	25.5	28	30	34	36	37	36.5	37.5	37	37.5	38.5	38	38	37.5
			23.5	26.5	28	31	34.5	36	37.5	38	38	38.5	37.5	37.5	38	36	35
Fig. 2B. Cumulative food intake (g)
	weeks		0	1	2	3	4	5	6	7	8	9	10	11
	Chow	PBS	18.75	37	48.5	67.5	86.5	107.25	124.25	153	166.5	189.75	209.25	229.5
			18.75	37	48.5	67.5	86.5	107.25	124.25	153	166.5	189.75	209.25	229.5
			23	42.5	64	86.25	107.5	130.25	151.75	180	196.75	217.75	240	262.5
			23	42.5	64	86.25	107.5	130.25	151.75	180	196.75	217.75	240	262.5
	HF	PBS	20.5	38.5	56.25	74.25	92.75	112	127.75	147.25	158	171.75	185.75	199.5
			20.5	38.5	56.25	74.25	92.75	112	127.75	147.25	158	171.75	185.75	199.5
			17.1667	33	49.8333	66	81.6667	98.1667	111.667	129.167	139.333	151.667	165.167	178.833
			17.1667	33	49.8333	66	81.6667	98.1667	111.667	129.167	139.333	151.667	165.167	178.833
			17.1667	33	49.8333	66	81.6667	98.1667	111.667	129.167	139.333	151.667	165.167	178.833
			16.75	31.25	47.75	63.25	79	95.75	107.75	125	130.5	144	158	172.5
			16.75	31.25	47.75	63.25	79	95.75	107.75	125	130.5	144	158	172.5
			15.6667	27.8333	43.3333	59.5	74.8333	91.6667	105.167	124.5	139.667	153.5	165.667	181.5
			15.6667	27.8333	43.3333	59.5	74.8333	91.6667	105.167	124.5	139.667	153.5	165.667	181.5
			15.6667	27.8333	43.3333	59.5	74.8333	91.6667	105.167	124.5	139.667	153.5	165.667	181.5
		HHT	18.5	35.1667	53.6667	71.6667	90.1667	108.667	122.5	140.333	148.667	161.333	175.667	190.833
			18.5	35.1667	53.6667	71.6667	90.1667	108.667	122.5	140.333	148.667	161.333	175.667	190.833
			18.5	35.1667	53.6667	71.6667	90.1667	108.667	122.5	140.333	148.667	161.333	175.667	190.833
			16.5	30.8333	46.8333	62.8333	79.5	96.6667	109.5	125.167	134	146.167	157	172.333
			16.5	30.8333	46.8333	62.8333	79.5	96.6667	109.5	125.167	134	146.167	157	172.333
			16.5	30.8333	46.8333	62.8333	79.5	96.6667	109.5	125.167	134	146.167	157	172.333
			16.75	30.75	48.25	64.25	80.75	98	112.75	127.5	137.25	149.75	163	176.75
			16.75	30.75	48.25	64.25	80.75	98	112.75	127.5	137.25	149.75	163	176.75
			17.5	34	51.25	68.75	86.75	105	120	137.5	147.25	160	174.75	189.75
			17.5	34	51.25	68.75	86.75	105	120	137.5	147.25	160	174.75	189.75
Fig. 2C. Fat pad weight (g)
		Chow-PBS					HF-PBS									HF-HHT
	Epididymal	0.817	0.363	0.524	0.854	0.504	1.182	2.445	2.227	1.256	1.987	2.264	2.559	1.917	1.55	1.594	1.739	1.412	2.099	1.777	1.223	1.959	0.982	1.213	0.686
	Retroperitoneal	0.4	0.396	0.199	0.224	0.274	1.014	0.962	0.713	0.766	0.812	1.005	1.237	0.957	0.83	1.034	0.729	0.659	0.694	0.639	0.445	0.756	0.379	0.874	0.284
	Subcutaneous	0.209	0.162	0.228	0.373	0.183	1.179	0.893	0.971	0.951	1.022	0.811	0.997			0.64	0.793	0.578	0.318	0.709	0.328	0.678	0.21
	BAT	0.056	0.024	0.068	0.056	0.064	0.166	0.125	0.035	0.119	0.105	0.079	0.087	0.104	0.107	0.098	0.076	0.072	0.072	0.091	0.068	0.09	0.057	0.07	0.073
	One-way ANOVA, Sidak's multiple comparisons test						One-way ANOVA, Tukey's multiple comparisons test						One-way ANOVA, Tukey's multiple comparisons test
	Epididymal	Chow-PBS vs. HF-PBS			p = 6.76E-5		Retroperitoneal	Chow-PBS vs. HF-PBS			p = 0.0001		Subcutaneous	Chow-PBS vs. HF-PBS			p = 0.0006
		Chow-PBS vs. HF-HHT			p = 0.0053			Chow-PBS vs. HF-HHT			p = 0.0114			HF-PBS vs. HF-HHT			p = 0.0014
								HF-PBS vs. HF-HHT			p = 0.0248
Fig. 2D. Fasting glucose (mM)
	Chow-PBS	HF-PBS	HF-HHT		One-way ANOVA, Tukey's multiple comparisons test
	4.8	8.3	6.99174		Chow-PBS vs. HF-PBS			p = 0.0001
	4.8	7.2	8.10154		Chow-PBS vs. HF-HHT			p = 0.0254
	4.4	8.8	5.93743		HF-PBS vs. HF-HHT			p = 0.0193
	6.8	9.9	6.82527
		9.9	6.76978
		7.2	7.2137
		7	8.37899
		8.1	7.04723
		11.3	6.94735
		9.1
Fig. 2E. Fasting insulin (pM)
	Chow-PBS	HF-PBS	HF-HHT		One-way ANOVA, Tukey's multiple comparisons test
	0.59	4.69	1.9		Chow-PBS vs. HF-PBS			p = 0.0025
	0.67	8.56	2.31
	0.26	5.21	3.89
	1.2	2.46	4.18
		2.26	3.64
		9.68	3.32
		8.34	2.75
		1.92	3.29
		3.24	1.95
		6.35
Fig. 2F. HOMA-IR
		HF-PBS	HF-HHT		Two-tailed, Unpaired t test
		17	16		HF-PBS vs. HF-HHT			p = 0.0217
		25	25
		60	17
		50	12
		91	17
		40	28
		18	30
		20	28
		117	25
		81
Fig. 2G. HOMA-%b
		HF-PBS	HF-HHT
		190	679
		417	451
		571	203
		349	373
		637	333
		672	569
		331	611
		235	470
		593	964
		713	447
Fig. 2H. Glucose (mM)
	Time (min)	Chow-PBS				HF-PBS										HF-HHT
	0	4.8285	4.8285	4.3845	6.8265	8.325	7.215	8.8245	9.9345	9.9345	7.215	7.0485	8.103	11.322	9.102	5.439	6.993	8.103	5.9385	6.8265	6.771	6.771	7.215	8.3805	7.0485
	15	10.8225	15.4845	14.874	15.54	24.5865	16.7055	20.757	28.6935	29.859	21.09	21.645	14.652	24.9195	22.4775	16.206	20.202	21.978	19.1475	20.424	19.9245	17.205	17.2605	19.5915	14.208
	30	9.435	12.543	12.765	15.318	27.084	19.0365	20.9235	27.6945	32.1345	26.0295	21.0345	22.4775	29.2485	25.863	16.539	23.8095	20.1465	15.2625	16.4835	17.0385	16.872	19.203	21.312	10.2675
	60	8.88	10.434	9.0465	13.986	24.975	17.982	22.755	26.0295	32.967	24.6975	22.866	21.0345	30.3585	20.757	14.541	19.3695	19.869	11.9325	14.4855	15.54	14.985	14.985	19.5915	9.99
	90	7.659	9.435	7.6035	13.8195	25.419	17.76	18.426	24.6975	32.079	23.754	20.1465	17.3715	29.637	18.8145	13.986	18.3705	18.1485	10.212	11.8215	13.653	11.655	12.21	17.2605	9.99
	120	7.8255	9.0465	6.66	13.653	22.0335	14.874	14.8185	17.094	21.978	17.2605	15.5955	13.875	25.752	16.0395	12.0435	14.7075	14.763	8.2695	9.9345	10.545	9.324	9.657	14.541	8.325
	Two-way ANOVA, Tukey's multiple comparisons test
	15 min	Chow-PBS vs. HF-PBS			p = 0.0002
		HF-PBS vs. HF-HHT			p = 0.0308
	30 min	Chow-PBS vs. HF-PBS			p = 1.831E-8
		HF-PBS vs. HF-HHT			p = 9.661E-6
	60 min	Chow-PBS vs. HF-PBS			p = 9.12E-10
		HF-PBS vs. HF-HHT			p = 1.359E-7
	90 min	Chow-PBS vs. HF-PBS			p = 4.873E-9
		HF-PBS vs. HF-HHT			p = 8.122E8
	120 min	Chow-PBS vs. HF-PBS			p = 0.0001
		HF-PBS vs. HF-HHT			p = 7.012E-5
Fig. 2I. Glucose AUC
	Chow-PBS	HF-PBS	HF-HHT		One-way ANOVA, Tukey's multiple comparisons test
	1008	2838	2244		Chow-PBS vs. HF-PBS			p = 8.045E-5
	1261	1981	2205		HF-PBS vs. HF-HHT			p = 0.0017
	1107	2187	1463
	1663	2772	1666
		3361	1767
		2557	1705
		2266	2160
		2039	1221
		3233	1775
		2344
Fig. 2J. Insulin (pM)
	Time (min)	Chow-PBS				HF-PBS										HF-HHT
	0	97.4823	112.4	43.1876	200.409	780.773	1424.78	868.413	409.194	376.867	1612.06	1388.39	319.004	538.797	1057.31	316.534	384.987	648.206	695.807	606.848	1636.3	552.102	458.35	548.657	324.401
	15	103.458	283.042	168.437	316.534	1212.35	1417.71	579.648	920.815	737.672	1483.81	1397.12	521.436	458.35	969.026	1331.76	1189.58	1369.24	1431.75	1140.63	1658.28	1627.22	1132.83	891.226	450.666
	30	49.266	297.047	177.191	299.839	730.758	1053.52	587.1	667.384	691.098	1306.49	1164.56	364.53	707.377	313.597	796.51	951.401	1006.78	1039.31	794.283	1663.88	636.128	864.376	880.954	361.873
	60	55.333	243.45	88.4974	274.605	941.277	1089.27	531.852	796.51	765.068	1393.39	1189.58	253.4	661.272	491.366	660.213	771.852	1138.9	1468.25	1004.84	1541.32	961.453	538.797	538.797	455.791
Fig. 2K. Insulin AUC
	Chow-PBS	HF- PBS	HF- HHT		One-way ANOVA, Tukey's multiple comparisons test
	3436.97	42062.1	39249.7		Chow-PBS vs. HF-PBS			p = 0.0041
	11370.2	55923.9	40791		Chow-PBS vs. HF-HHT			p = 0.0011
	6172.05	28003.2	49043.5
	12808.2	32865.8	53296.3
		29996.1	41111.3
		64395.3	73664.4
		57759.9	45301.9
		17582.5	37436.7
		26486.4	34738.6
		30854.4	18039.5

## Sheet: Fig. 3
Source data 3. Statistical analyses for Figure 3
Fig. 3B. SAbG positive cell (%)
	Chow-PBS	HF-PBS	HF-HHT		One-way ANOVA, Tukey's multiple comparisons test
	0	59.49	25.37		Chow-PBS vs. HF-PBS			p = 1.112E-7
	2.40964	43.92	33.55		HF-PBS vs. HF-HHT			p = 5.155E-5
	2.94118	30.57	17.82
	1.78571	28.66	9.8
	0	28.48	10.46
	0	39.67	13.51
	0	67.35	3.92
	0	49.45	9.4
Fig. 3C. Relative luminescence ratio
	Chow-PBS	HF-PBS	HF-HHT		One-way ANOVA, Tukey's multiple comparisons test
	1.13857	4.46393	2.11287		Chow-PBS vs. HF-PBS			p = 0.0184
	0.74703	9.47928	1.15365		HF-PBS vs. HF-HHT			p = 0.0352
	1.09062	12.7306	3.08951
Fig. 3D. Relative expression (ratio)
		Chow-PBS				HF-PBS				HF-HHT
	p53	0.997715	1.14274	0.898148	0.961399	1.53854	1.41761	1.33525	1.02568	0.587053	0.904477	0.906715	0.720414
	p21	1.11987	1.27331	0.85353	0.753292	17.6944	9.76765	15.5077	9.33133	10.0636	8.36893	0.220253	1.18989
	p16	0.501795	1.13464	1.21709	1.14647	5.80483	6.2192	2.7886	7.1452	1.82534	2.78399	1.07642	1.23924
	One-way ANOVA, Tukey's multiple comparisons test
	p53	Chow-PBS vs. HF-PBS			p = 0.0491
		HF-PBS vs. HF-HHT			p = 0.0030
	p21	Chow-PBS vs. HF-PBS			p = 0.0035
		HF-PBS vs. HF-HHT			p = 0.0330
	p16	Chow-PBS vs. HF-PBS			p = 0.0012
		HF-PBS vs. HF-HHT			p = 0.0040
Fig. 3F. Crown-like structure (%)
	Chow-PBS	HF-PBS	Hf-HHT		One-way ANOVA, Tukey's multiple comparisons test
	3	32	5		Chow-PBS vs. HF-PBS			p = 0.0004
	0	25	4		HF-PBS vs. HF-HHT			p = 0.0019
	2	64	11
	4	54	14
	0
Fig. 3G. Frequency (%)
		Chow-PBS					HF-PBS				HF-HHT
	<0.4	0.622642	0.678571	0.688889	0.556054	0.651822	0.138756	0.043478	0.314961	0.35865	0.202429	0.283146	0.105058	0.147239
	0.4<x<0.8	0.377358	0.321429	0.303704	0.434978	0.327935	0.258373	0.173913	0.32021	0.253165	0.423077	0.429213	0.392996	0.361963
	0.8<x<1.2	0	0	0.003704	0.004484	0.012146	0.220096	0.298137	0.223097	0.164557	0.230769	0.188764	0.404669	0.380368
	>1.2	0	0	0.003704	0.004484	0.008097	0.382775	0.484472	0.141732	0.223629	0.143725	0.098876	0.097276	0.110429
	One-way ANOVA, Tukey's multiple comparisons test
	<0.4	Chow-PBS vs. HF-PBS			p = 0.0002
		Chow-PBS vs. HF-HHT			p = 0.0001
	0.4<x<0.8	Chow-PBS vs. HF-PBS			p = 0.0312
		HF-PBS vs. HF-HHT			p = 0.0044
	0.8<x<1.2	Chow-PBS vs. HF-PBS			p = 0.0014
		Chow-PBS vs. HF-HHT			p = 0.0001
	>1.2	Chow-PBS vs. HF-PBS			p = 0.0009
		HF-PBS vs. HF-HHT			p = 0.0221
Fig. 3H. Relative expression (ratio)
		Chow-PBS				HF-PBS				HF-HHT
	Mature IL-1b	1.12775	1.48659	0.295925	1.08973	5.30004	6.95389	8.26687	5.22824	1.25377	0.42978	0.342784	0.325634
	MCP1	0.779336	0.445593	1.56208	1.21299	2.9992	2.10744	2.8898	2.60312	1.83929	1.67347	0.941589	1.6202
	AP1	0.743316	1.3371	0.553443	1.36614	2.84894	3.00389	3.58722	2.7165	1.65008	1.10488	0.99851	1.5516
	One-way ANOVA, Tukey's multiple comparisons test
	Mature IL-1b	Chow-PBS vs. HF-PBS			p = 4.381E-5
		HF-PBS vs. HF-HHT			p = 2.428E-5
	MCP1	Chow-PBS vs. HF-PBS			p = 0.0011
		HF-PBS vs. HF-HHT			p = 0.0119
	AP1	Chow-PBS vs. HF-PBS			p = 8.076E-5
		HF-PBS vs. HF-HHT			p = 0.0003
Fig. 3I. Relative expression (ratio)
		Chow-PBS				HF-PBS				HF-HHT
	TGF-b1	1.99562	0.624005	0.268714	1.11166	3.22137	4.33845	4.13192	5.28899	3.11672	2.57638	2.97569	2.8036
	MMP2	0.274614	0.633898	0.925592	2.1659	4.59546	3.84591	2.63761	2.15965	1.96952	2.12658	1.2141	1.10442
	PAI1	0.707211	0.530497	0.556434	2.20586	9.76354	7.47952	6.97073	5.84238	1.53965	4.40905	2.14134	2.28791
	One-way ANOVA, Tukey's multiple comparisons test
	TGF-b1	Chow-PBS vs. HF-PBS			p = 0.0002
		HF-PBS vs. HF-HHT			p = 0.0409
	MMP2	Chow-PBS vs. HF-PBS			p = 0.0101
		HF-PBS vs. HF-HHT			p = 0.0472
	PAI1	Chow-PBS vs. HF-PBS			p = 0.0001
		HF-PBS vs. HF-HHT			p = 0.0011
Fig. 3J. Relative expression (ratio)
		ch-PBS				HF-PBS				HF-HHT
	HSL	0.943582	0.742177	1.4488	0.865445	0.198079	0.097437	0.346892	0.080667	0.888581	0.4942	1.00286	1.37312
	ATGL	1.03673	0.709179	1.48133	0.772757	0.059987	0.019502	0.167947	0.031462	0.921401	0.343824	1.28225	1.50899
	One-way ANOVA, Tukey's multiple comparisons test
	HSL	Chow-PBS vs. HF-PBS			p = 0.0070
		HF-PBS vs. HF-HHT			p = 0.0110
	ATGL	Chow-PBS vs. HF-PBS			p = 0.0129
		HF-PBS vs. HF-HHT			p = 0.0119

## Sheet: Fig. 4
Source data 4. Statistical analyses for Figure 4
Fig. 4F. gH2AX positive nuclei/Field (No.)
	PBS	HHT		Two-tailed, Unpaired t test
	10	3		PBS vs. HHT			p = 0.0037
	11	9
	8	8
	9	4
	15	5
	12	3

## Sheet: Fig. 5
Source data 5. Statistical analyses for Figure 5
Fig. 5B. Collagen biosynthetic process (GO)
		FDR p-value
	Cluster 0	1
	Cluster 1	9.41e-05
	Cluster 2	7.94e-43
	Cluster 3	1
	Cluster 4	1
	Cluster 5	6.62e-26
	Cluster 6	1
	Cluster 7	1
	Cluster 8	0.0322
	Cluster 9	0.208
	Cluster 10	1.46e-12
	Cluster 11	1
	Cluster 12	1
	Cluster 13	0.0463
Fig. 5E. mRNA level in sWAT (fold increase)
		HF-PBS								HF-HHT
	UCP1	0.613512	0.713504	0.920537	1.89689	1.89239	0.47433	0.800844	0.68799	0.163361	3.17376	0.987589	0.538561	0.156863	0.800851	0.665247	3.96021
	PRDM16	0.602639	0.86243	0.585503	0.955373	1.55472	1.19113	1.5076	0.740611	1.33613	1.5555	1.20003	1.22401	2.11115	1.2184	2.30283	2.67639
	PPARGC1A	0.877427	1.82238	0.73417	1.07342	1.31467	0.684542	0.97792	0.515471	1.7205	3.68014	1.4573	1.0246	2.47437	1.68016	6.20288
	TBX1	0.491622	0.72568	1.44247	1.02814	0.582117	2.16779	0.562176		2.38417	3.69667	3.31531	1.27891	2.97158	2.68002
	TNFRSF9	0.62156	0.886808	0.594042	0.691927	5.54385	1.50122	1.13755	1.56689	0.705196	0.756479	3.15346	0.587744	1.17671	0.622252	0.770952	1.53328
	CITED1	0.344503	0.369491	0.390589	0.333951	3.7857	1.01878	0.815503	0.941486	0.332679	0.573076	1.9111	0.549643	0.722624	0.492367	0.466684	1.06423
	Two-tailed, Unpaired t test
	PRDM16	HF-PBS vs. HF-HHT		p = 0.0124
	PPARGC1A	HF-PBS vs. HF-HHT		p = 0.0290
	TBX1	HF-PBS vs. HF-HHT		p = 0.0014
Fig. 5F. WBGT (mmol/kg/min)
	Chow-PBS	HF-PBS	HF-HHT		One-way ANOVA, Tukey's multiple comparisons test
	256.1	126.7	298.3		Chow-PBS vs. HF-PBS			p = 0.0143
	391.1	190.6	337.2		HF-PBS vs. HF-HHT			p = 0.0492
	255.6	266.7	354.4
	360	201.7	289.4
		102.2	305
		207.8	170.6
		198.9	257.8
		259.4	173.9
			264.4
Fig. 5G. Glucose uptake (nmol/g/min)
	Chow-PBS	HF-PBS	HF-HHT		One-way ANOVA, Tukey's multiple comparisons test
	39	33	44		HF-PBS vs. HF-HHT			p = 0.0297
	30	36	32
	29	22	42
	70	26	36
		23	32
		22	72
		24	39
		20	46
Fig. 5I. Liver TG (mg/g)
		HF-PBS	HF-HHT		Two-tailed, Unpaired t test
		29.781	25.165		HF-PBS vs. HF-HHT			p = 0.0125
		32.672	28.457
		37.449	29.781
		30.383	25.285
		41.463	30.504
		31.869	24.402
		28.497	27.814
Fig. 5J. ALT (IU/L)
		HF-PBS	HF-HHT		Two-tailed, Unpaired t test
		74.9	20.2		HF-PBS vs. HF-HHT			p = 0.0044
		74.9	39.9
		136.9	27.8
		33.6	23.5
		139.3	43.3
		51.4	19.4
		147.2	43.7

## Sheet: Fig. 6
Source data 6. Statistical analyses for Figure 6
Fig. 6A. Body weight (g)
	Time (weeks)	Old-PBS				Old-HHT
	0	39.6	34.2	30	32.3	37.1	31.7	32.1	35.7
	1	40.3	34.6	30.3	32	36.6	33	32.1	36.4
	2	41.2	34.2	30	32.2	36.1	32.9	31.2	36.1
	3	42	34	30	32	35	32	31	35
	4	43.1	34.9	30.7	31.8	35.7	33.3	32.2	36.5
	5	43	34.6	30	31.8	35.3	32.8	31.2	35.3
	6	43.4	35.7	30.8	32.6	35.2	32.5	31.5	35.4
	7	42.8	35.5	30.9	32.2	34.2	31.7	30.3	34.1
	8	42.9	35.7	31.1	32.8	34.6	32	30.6	35.4
	9	43.2	35.4	31.1	32.2	33.8	31.5	30.4	34.6
	10	43.2	35.1	31.1	32.3	32.9	32.3	30.7	33.8
	11	43.2	33.5	31.4	32.9	33.7	32.8	30.5	34.5
	12	43.4	34.5	31.6	32.8	33.3	32.5	30.7	34.1
	13	43.5	35.5	30.3	31.4	34.3	33	31.2	34.2
Fig. 6B. Cumulative food intake (g)
	Time (weeks)	Old-PBS				Old-HHT
	0	26.6	26.6	24.5	24.5	23.1	24.5	24.5	24.5
	1	53.9	53.9	49	49	47.6	47.6	47.6	47.6
	2	81.2	81.2	73.5	73.5	74.2	70.7	70.7	70.7
	3	107.1	107.1	97.3	97.3	99.4	94.5	94.5	94.5
	4	133	133	121.1	121.1	126	115.5	115.5	115.5
	5	159.15	159.15	145.2	145.2	152.7	136.4	136.4	136.4
	6	182.35	182.35	167.9	167.9	177.1	156.2	156.2	156.2
	7	206.15	206.15	191	191	203.7	177.9	177.9	177.9
	8	230.65	230.65	212.7	212.7	227.5	198.2	198.2	198.2
	9	255.15	255.15	235.1	235.1	249.2	219.9	219.9	219.9
	10	278.25	278.25	258.2	258.2	280.7	240.9	240.9	240.9
	11	303.45	303.45	280.6	280.6	305.2	262.6	262.6	262.6
	12	327.95	327.95	300.2	300.2	331.8	284.3	284.3	284.3
	13	351.75	351.75	324.7	324.7	358.4	304.6	304.6	304.6
Fig. 6C. Body weight gain (g)
	Old-PBS	Old-HHT		Two-tailed, Unpaired t test
	3	-2.5		Old-PBS vs. Old-HHT			p = 0.0115
	0.6	0.2
	1.9	-0.7
	1.1	-1.8
Fig. 6D. Food efficiency ratio (FER)
	Old-PBS	Old-HHT		Two-tailed, Unpaired t test
	0.0085	-0.007		Old-PBS vs. Old-HHT			p = 0.0101
	0.0017	0.0007
	0.0059	-0.0023
	0.0034	-0.0059
Fig. 6E. Glucose (mM)
	Time(min)	Old-PBS				Old-HHT					Two-way ANOVA, Sidak's multiple comparisons test
	0	4.9941	5.21606	4.82763	6.82527	6.93625	5.82645	5.16057	5.71547		30	Old-PBS - Old-HHT		p = 0.0466
	15	18.2562	16.1476	19.6435	27.6895	22.3625	9.04487	18.0343	22.6954		60	Old-PBS - Old-HHT		p = 0.0028
	30	17.7013	25.6364	21.0862	24.0272	18.3672	10.2102	17.0909	18.1452
	60	15.8147	16.5915	13.706	14.2054	10.5431	6.71429	8.8784	11.0425
	90	11.8194	14.7603	9.54428	9.48879	9.87722	6.71429	7.60213	7.87958
	120	8.65644	12.9292	8.10154	7.7686	9.37781	6.71429	7.32468	8.21252
Fig. 6F. Glucose AUC
	Old-PBS	Old-HHT		Two-tailed, Unpaired t test
	1668.45	1554		Old-PBS vs. Old-HHT			p = 0.0306
	1992.65	912.672
	1624.33	1298.05
	1834.5	1482.41
Fig. 6G. Glucose (% of basal)
	Time(min)	Old-PBS				Old-HHT					Two-way ANOVA, Sidak's multiple comparisons test
	0	100	100	100	100	100	100	100	100		15	Old-PBS vs. Old-HHT		p = 1.617E-6
	15	80.625	81.9209	61.4973	72.5146	42.0382	51.938	55.8139	56.6929		60	Old-PBS vs. Old-HHT		p = 1.165E-6
	30	63.75	50.2825	44.9198	54.386	41.4013	46.5116	45.7364	51.1811		90	Old-PBS vs. Old-HHT		p = 5.118E-7
	60	68.75	65.5367	59.8931	64.3275	41.4013	40.3101	40.3101	44.8819
	90	81.25	68.9266	70.0535	70.7602	49.0446	44.9612	52.7132	48.8189
	120	76.25	72.3164	67.3797	72.5146	58.5987	65.8915	68.9922	64.5669
Fig. 6H. Glucose AUC
	Old-PBS	Old-HHT		Two-tailed, Unpaired t test
	9038	5904		Old-PBS vs. Old-HHT			p = 0.0009
	8229	6122
	7592	6442
	8202	6531
Fig. 6I. SAbG positive cells
	Old-PBS	Old-HHT		Two-tailed, Unpaired t test
	10.1	0		Old-PBS vs. Old-HHT			p = 0.0104
	5.1	3.9
	6.5	0
	5	0
Fig. 6J. Relative expression (ratio)
		Old-PBS				Old-HHT					Two-tailed, Unpaired t test
	p53	1.78528	0.640977	0.987754	0.585994	1.35374	0.446694	0.409056	0.566661		p21	Old-PBS vs. Old-HHT			p = 0.0433
	p21	0.764047	1.06873	1.01004	1.15718	0.955592	0.268962	0.339628	0.622473		p16	Old-PBS vs. Old-HHT			p = 0.0012
	p16	0.904779	0.967091	1.25028	0.877846	0.510062	0.500336	0.508242	0.387414
Fig. 6K. Relative expression (ratio)
		Old-PBS				Old-HHT					Two-tailed, Unpaired t test
	MMP2	1.18993	0.346945	1.59762	0.865506	0.163945	0.399304	0.373789	0.367925		MMP2	Old-PBS vs. Old-HHT			p = 0.0467
	PAI-1	1.07955	1.09411	1.56555	0.260785	0.217663	0.375345	0.141281	0.17155		PAI-1	Old-PBS vs. Old-HHT			p = 0.0310
	TGF-b1	1.09219	1.16165	1.03482	0.711351	0.455011	0.654054	0.322038	0.301881		TGF-b1	Old-PBS vs. Old-HHT			p = 0.0045
Fig. 6L. Epigenetic age (months)
	Old-PBS	Old-HHT		Two-tailed, Unpaired t test
	19.2969	19.097		Old-PBS vs. Old-HHT			p = 0.0200
	20.137	17.1666
	20.2647	18.5817
	19.5692	18.4957
Fig. 6M. SAbG intensity (%)
	HHT (nM)	0	10	50	100		One-way ANOVA, Tukey's multiple comparisons test
		39.51	21.62	3.43	0.01		0 vs. 10	p = 0.0109
		39.93	21.17	10.55	0.09		0 vs. 50	p = 3.63E-5
		44.75	36.22	11.09	0.4		0 vs. 100	p = 5.734E-6
		40.98
Fig. 6N. Relative expression (ratio)
	p53
	HHT (nM)	0	10	50	100		One-way ANOVA, Tukey's multiple comparisons test
		1	0.440312	0.491157	0.179252		0 vs. 10	p = 0.0039
		1	0.679906	0.476659	0.454455		0 vs. 50	p = 0.0011
		1	0.696213	0.671725	0.404633		0 vs. 100	p = 0.0001
		1	0.633551	0.542415	0.661015
	p21
	HHT (nM)	0	10	50	100		One-way ANOVA, Tukey's multiple comparisons test
		1	1.09816	0.154399	0.119408		0 vs. 50	p = 0.0100
		1	0.617533	0.310244	0.257709		0 vs. 100	p = 0.0039
		1	0.852197	0.633995	0.582433
		1	0.928754	0.709479	0.537277

## Sheet: Fig. 7
Source data 7. Statistical analyses for Figure 7
Fig. 7B. Western blotting of candidate proteins in replicatively senescent human dermal fibroblasts.								Fig. 7D. Immunoblots of poly (ADP-ribose) polymerase (PARP), procaspase-3 (Procasp-3) and cleaved casp-3 (Casp-3).
Fig. 7C. Cell number (%)
	Absorbance at 450 nm (A450)
	Set No.	siSC+Mock	siSC+HHT	siPKM2 +HHT	siHSPA5+HHT	siHSPA8+HHT	siTXNRD1+HHT	siRPL7+HHT
	1	0.148	0.076	0.053	0.107	0.067	0.043	0.057
	2	0.138	0.066	0.064	0.102	0.045	0.076	0.052
	3	0.154	0.059	0.067	0.119	0.067	0.061	0.035
	4	0.162	0.024	0.054	0.137	0.033	0.072	0.027
	5	0.151	0.016	0.044	0.12	0.019	0.062	0.013
	6	0.15	0.027	0.044	0.121	0.021	0.062	0.011
	7	0.15	0.008	0.042	0.118	0.018	0.058	0.01
	Mean	0.15	0.039	0.053	0.118	0.039	0.062	0.029
	SE	0.003	0.01	0.004	0.004	0.008	0.004	0.007
	Cell number (%) based on A450
	Set No.	siSC+Mock	siSC+HHT	siPKM2+HHT	siHSPA5+HHT	siHSPA8+HHT	siTXNRD1+HHT	siRPL7+HHT		One-way ANOVA, Tukey's multiple comparisons test
										Cont vs. siHSPA5+HHT			p = 0.0009
	1	0.984	0.505	0.352	0.711	0.445	0.286	0.379		HHT vs. siHSPA5+HHT			p = 0.0037
	2	0.917	0.439	0.425	0.678	0.299	0.505	0.346
	3	1.024	0.392	0.445	0.791	0.445	0.406	0.233
	4	1.077	0.16	0.359	0.911	0.219	0.479	0.179
	5	1.004	0.106	0.292	0.798	0.126	0.412	0.086
	6	0.997	0.179	0.292	0.804	0.14	0.412	0.073
	7	0.997	0.053	0.279	0.784	0.12	0.386	0.066
	Mean	1	0.262	0.349	0.783	0.256	0.412	0.195
	SE	0.018	0.068	0.025	0.028	0.054	0.027	0.049
Fig. 7E. Caspase-3/GAPDH (ratio)
	siSC+Mock	siSC+HHT	siPKM2+HHT	siHSPA5+HHT	siHSPA8+HHT	siTXNRD1+HHT	siRPL7+HHT		Two-tailed, Unpaired t test
	1	5.14406	3.42969	1.30097	5.6288	3.96306	4.44113		Cont vs. HHT			p = 0.0024
	1.01909	3.61278	5.3196	1.74138	5.55036	4.48097	5.32706		HHT vs. siHSPA5+HHT			p = 0.0052
	0.995032	3.89552	4.10264	1.52022	4.31496	5.18653	5.434
Fig. 7F. Cell number (%)
	NT	pCMV3-HSPA5-His		HHT	pCMV3-HSPA5-His+HHT				One-way ANOVA, Tukey's multiple comparisons test
	100.771	105.62		65.5286	55.3965				NT vs. pCMV3-HSPA5-His				ns
	99.0088	100.77		75.6608	61.5639				pCMV3-HSPA5-His vs. HHT				p = 0.0002
	101.652	86.233		70.3744	48.348				HHT vs. HSPA5+pCMV3-HSPA5-His+HHT				p = 0.006
	98.5683	102.53		71.2555	43.5022
Fig. 7G.	DAB/Hematoxylin intensity (ratio)
	HSPA5			Two-tailed, Unpaired t test
	NS	RS		NS vs. RS			p = 3.25118E-06
	1.2254	3.6559
	0.9688	3.5507
	1.4468	3.4745
	2.114	3.0998
	1.9026	3.4659
	1.9461	3.601
	Fast red/Hematoxylin intensity (ratio)
	Casp-3			Two-tailed, Unpaired t test
	NS	RS		NS vs. RS			p = 1.22935E-06
	0.02118	1.5637
	0.006787	1.2013
	0.01108	1.1562
	0.155	1.2023
	0.09241	1.5025
	0.1066	1.276
																Fig. 7I. Levels of HSPA5, p53, p21, and p16 proteins
Fig. 7H. Casp-3-positive cells (%)
	HSPA5 levels			Two-tailed, Unpaired t test
	Low	High		Low vs. High			p = 4.41577E-07
	0.27027	0.918033
	0.129032	0.843137
	0.28	0.850746
	0.135135	0.661538
	0.304348	0.959184
	0.263158	0.79661
Fig. 7J. Cell number (%)
	HHT (mM)	Low passage				Mid passage				High passage
	0	116.723	119.426	79.5608	84.2905	103.922	103.209	96.7914	96.0784	102.29	89.4656	108.702	99.542
	0.01	108.615	114.02	91.723	89.0203	101.782	104.635	96.0784	91.8004	100.458	86.7176	102.29	93.1298
	0.05	104.561	97.8041	96.4527	101.858	83.2442	68.2709	66.1319	64.7059	54.6565	48.2443	55.5725	43.6641
	0.1	101.182	107.939	95.777	89.6959	71.123	54.0107	61.8538	56.1497	36.3359	32.6718	33.5878	40
	0.2	99.8311	91.723	97.8041	91.0473	47.5936	46.1676	37.6114	36.8984	29.0076	32.6718	29.0076	35.4198
	0.3	59.2905	63.3446	57.2635	59.9662	31.1943	29.7683	22.6381	23.3512	27.1756	19.8473	14.3512	36.3359
	0.4	42.3987	39.0203	39.0203	40.3716	16.221	19.0731	9.09091	12.656	16.1832	15.2672	14.3512	11.603
	0.5	26.1824	28.2095	28.8851	33.6149	15.508	16.221	6.95187	11.23	11.603	13.4351	7.93893	10.687
	0.6	18.0743	14.6959	20.1014	22.8041	16.221	13.369	11.943	5.52585	11.603	7.0229	4.27481	13.4351
	0.8	10.6419	11.3176	9.96622	9.96622	10.5169	11.23	11.23	14.795	3.35878	12.5191	6.10687	17.0992
	1	13.3446	9.29054	9.29054	10.6419	14.795	17.6471	9.80392	9.09091	10.687	7.93893	14.3512	6.10687
Fig. 7M. ATPase activity (%)
	HSPA5+PBS	HSPA5+HHT	HSPA5+HA15		One-way ANOVA, Tukey's multiple comparisons test
	101.017	64.7458	81.0169		HSPA5+PBS vs. HSPA5+HHT		p = 7.055E-6
	98.9831	68.4746	78.6441		HSPA5+PBS vs. HSPA5+HA15		p = 0.0002
	100	67.9617	85.6206		HSPA5+HHT vs. HSPA5+HA15		p = 0.0008
Fig. 7N. Relative expression (ratio)
	CHOW	HF			One-way ANOVA, Tukey's multiple comparisons test
	PBS	PBS	HHT		CHOW vs. HF-PBS		p = 0.0048
	1.15282	3.84592	1.57501		HF-PBS vs. HF-HHT		p = 0.0008
	1.06447	3.02681	0.68036
	0.782705	4.13177	0.705567
		2.59443	0.638497
		1.84895	0.413889
Fig. 7O. DAB/Hematoxylin intensity (ratio)
	PBS	HHT			Two-tailed, Unpaired t test
	0.045	0.1675			PBS vs. HHT		p = 0.0410
	0.1074	0.1677
	0.09	0.1218
Fig. 7P Relative expression (ratio)
	Old-PBS	Old-HHT			Two-tailed, Unpaired t test
	1.88659	0.0379523			Old-PBS vs. Old-HHT		p = 0.0360
	0.605492	0.0188641
	0.773311	0.121211
	0.734603	0.445424

## Sheet: Fig. 8
Source data 8. Statistical analyses for Figure 8
Fig. 8A. Longevity of Zmpste24 knockout mice
	Zmpste24	(-/-)	(-/-)			Survival curves, Gehan-Breslow-Wilcoxon test
		PBS	HHT			Male, Zmpste24(-/-) PBS vs. Zmpste24(-/-) HHT	p = 0.0043
	Male	11 weeks	14 weeks			Fenmale, Zmpste24(-/-) PBS vs. Zmpste24(-/-) HHT	p = 0.0059
		12 weeks	15 weeks
		14 weeks	16 weeks
		15 weeks	17 weeks
		14 weeks	17 weeks
		13 weeks	19 weeks
		15 weeks	15 weeks
			15 weeks
			15 weeks
	Female	13.5 weeks	15 weeks
		14 weeks	15 weeks
		14 weeks	15 weeks
		15 weeks	15 weeks
			16 weeks
			19 weeks
			15 weeks
			15 weeks
Fig. 8C. Bone mineral content (male)
	Zmpste24	(+/+)	(-/-)	(-/-)		One-way ANOVA, Tukey's multiple comparisons test
		PBS	PBS	HHT		Zmpste24(+/+) PBS vs. Zmpste24(-/-) PBS	p = 3.65E-5
		0.3661	0.141	0.2536		Zmpste24(+/+) PBS vs. Zmpste24(-/-) HHT	p = 0.0003
		0.3738	0.1679	0.2246		Zmpste24(-/-) PBS vs. Zmpste24(-/-) HHT	p = 0.0175
		0.3577	0.1787	0.2001
Fig. 8D. Grip stength (g) (male)
	Zmpste24	(+/+)	(-/-)	(-/-)		One-way ANOVA, Tukey's multiple comparisons test
		PBS	PBS	HHT		Zmpste24(+/+) PBS vs. Zmpste24(-/-) PBS	p = 1.535E-08
		145.267	25.7667	48.9		Zmpste24(+/+) PBS vs. Zmpste24(-/-) HHT	p = 1.23586E-07
		144.833	17.8333	46.4667		Zmpste24(-/-) PBS vs. Zmpste24(-/-) HHT	p = 0.0002
		146.233	17.7	41.8333
Fig. 8E. Airway resistance (Penh) (male)
	Zmpste24	(+/+)	(-/-)	(-/-)		One-way ANOVA, Tukey's multiple comparisons test
		PBS	PBS	HHT		Zmpste24(+/+) PBS vs. Zmpste24(-/-) PBS	p = 0.0021
		0.633029	5.73827	0.487519		Zmpste24(-/-) PBS vs. Zmpste24(-/-) HHT	p = 0.0032
		0.598533	3.2716	0.988918
		0.826277	4.91678	1.54863
Fig. 8F. Collagen deposition (%) (male)
	Zmpste24	(-/-)	(-/-)			Two-tailed, Unpaired t-test
		PBS	HHT			Zmpste24(-/-) PBS vs. Zmpste24(-/-) HHT	p = 0.0068
		25.015	15.34
		22.625	8.941
		28.831	12.393
Fig. 8G. SAbG & Fluorescence intensity (%)
	SAbG (%)
	Zmpste24	(-/-)	(-/-)			Two-tailed, Unpaired t-test
		PBS	HHT			Zmpste24(-/-) PBS vs. Zmpste24(-/-) HHT	p = 5.68178E-05
		19.226	13.044
		18.387	13.662
		19.008	13.324
	p53/DAPI (%)
	Zmpste24	(-/-)	(-/-)			Two-tailed, Unpaired t-test
		PBS	HHT			Zmpste24(-/-) HHT(-) vs. Zmpste24(-/-) HHT(+)	p = 0.0482
		10.097	3.15346
		9.69421	2.76826
		35.6368	3.04208
		15.463	1.28423
Fig. 8H. Relative expression (ratio)
	p53
	Zmpste24	(+/+)	(-/-)	(-/-)		One-way ANOVA, Tukey's multiple comparisons test
		PBS	PBS	HHT		Zmpste24(+/+) PBS vs. Zmpste24(-/-) PBS	p = 0.0191
		1	1.61512	0.837619		Zmpste24(-/-) PBS vs. Zmpste24(-/-) HHT	p = 0.0021
		1.1	1.87132	0.829129
		1	2.60233	0.93876
			1.7524	0.181753
	p21
	Zmpste24	(+/+)	(-/-)	(-/-)		One-way ANOVA, Tukey's multiple comparisons test
		PBS	PBS	HHT		Zmpste24(+/+) PBS vs. Zmpste24(-/-) PBS	p = 0.0145
		1	2.8002	0.529914		Zmpste24(-/-) PBS vs. Zmpste24(-/-) HHT	p = 0.0050
		1.1	3.38034	0.808811
		1	3.00919	1.78759
			1.75799	0.185753
	p16
	Zmpste24	(+/+)	(-/-)	(-/-)		One-way ANOVA, Tukey's multiple comparisons test
		PBS	PBS	HHT		Zmpste24(+/+) PBS vs. Zmpste24(-/-) PBS	p = 0.0188
		1	2.22456	1.68721		Zmpste24(-/-) PBS vs. Zmpste24(-/-) HHT	p = 0.0158
		1.1	3.19021	0.60996
		1	2.77659	2.03668
			2.56528	0.071723

## Sheet: Fig. 9
Source data 9. Statistical analyses for Figure 9
Fig. 9B. Survival (%)
	PBS (months)	HHT (months)		Survival Cuve comparison, Gehan-Breslow-Wilcoxon test
	17	24		PBS vs. HHT		p = 0.0378
	18	26
	20	27
	24
	24
	26
Fig. 9D. Urine protein (mg/ml)
	PBS	HHT		Two-tailed Unpaired t test
	39.68	3.09		PBS vs. HHT		p = 4.22852E-05
	29.98	14.04
	42.189	8.91
	38.274	13.76
	30.708	10.02
	26.767
Fig. 9E. Grip strength (N)
	PBS	HHT		Two-tailed Unpaired t test
	0.22	0.828		PBS vs. HHT		p = 1.20813E-06
	0.232	0.726
	0.248	0.626
	0.254	0.628
	0.244	0.602
	0.19
Fig. 9G. Percent survival
	PBS (days)	HHT (days)		Survival Cuve comparison, Gehan-Breslow-Wilcoxon test
	467	523		PBS vs. HHT		p = 0.0114
	509	551
	509	551
	474	551
	551	551
	516	558
	416	558
	558	558
Fig. 9H. Weight loss (g)
	PBS	HHT		Two-tailed, Unpaired t test
	-6.2	-2.6		PBS vs. HHT		p = 0.0359
	2.7	-17.8
	4.2	-1.2
	11.2	-9.5
	-5.9	2.1
	-0.8	-4.3
	7.3	-6.6
		-6.5
Fig. 9I. Weight (g)
		PBS							HHT
	Fat Mass	11.853	25.853	25.08	24.697	13.039	22.473	21.603	14.142	8.468	18.115	12.756	22.145	14.317	16.554	17.104
	Lean Mass	24.985	29.475	32.176	32.753	26.725	30.841	30.897	30.713	28.59	29.408	28.005	32.578	30.901	30.875	27.691
	Two-way ANOVA, Sidak's multiple comparisons test
	Fat Mass	PBS vs. HHT		p = 0.0296
Fig. 9K. % of Pdgfra (+) APCs
		PBS							HHT
	CD142 hi	21.865	36.104	29.703	31.377	29.85	32.291	35.354	13.807	15.493	13.174	22.12	19.202	17.986	15.744
	ICAM-1 hi	18.0222	42.1996	30.6358	40.9457	40.0245	46.9725	50.6286	22.0808	35.4365	29.787	31.9168	33.6505	28.4027	21.4386
	DPP-4 hi	6.3481	7.9626	6.7842	9.9153	3.6775	11.1986	7.076	9.0442	7.9928	8.4511	9.1911	3.6514	5.9509	6.9427
	CD34 hi	33.5481	41.8752	40.2959	54.6274	44.6526	60.3152	60.5688	38.8373	39.3226	38.2721	70.4763	51.9188	52.0586	48.0268
	CD9 hi	32.263	42.1691	32.3295	45.1735	30.3275	38.866	32.7257	38.4055	36.5972	37.0014	32.7771	22.905	28.6309	22.5436
	Two-tailed, Unpaired t test
	CD142 hi	PBS vs. HHT		p = 2.583E-5
	ICAM-1 hi	PBS vs. HHT		p = 0.0618

## Sheet: Fig. S1
Source data 10. Statistical analyses for Supplementary Figure 1
Supplementary Fig. 1A. SAbG (%)
		NS	PS		Two-tailed, Unpaired t test
		0.342369	73.1149		NS vs. PS		p < 0.0001
		0.215282	67.783
		0.119493	78.2261
Supplementary Fig. 1B. Relative expression
		p21
		NS	PS		Two-tailed, Unpaired t test
		0.76458	4.77562		NS vs. PS		p = 0.0019
		1.21797	6.92165
		1.01744	5.40895
		p16
		NS	PS		Two-tailed, Unpaired t test
		1.19192	8.01719		NS vs. PS		p = 0.0070
		0.942274	8.87068
		0.865805	4.85148
Supplementary Fig. 1C. SAbG (%)
		NS	RS		Two-tailed, Unpaired t test
		0.342369	81.6667		NS vs. RS		p < 0.0001
		0.215282	85.0649
		0.119493	78.2946
Supplementary Fig. 1D. Relative expression
		p21
		NS	RS		Two-tailed, Unpaired t test
		0.98734	2.18933		NS vs. RS		p < 0.0001
		1.0934	2.53969
		1.13295	2.19165
		0.79268	1.95218
		0.99362	2.25524
		p16
		NS	RS		Two-tailed, Unpaired t test
		0.712855	7.01409		NS vs. RS		p = 0.0045
		1.348	4.91808
		0.939143	4.58802
Supplementary Fig. 1E. SAbG (%)
		NS	RS		Two-tailed, Unpaired t test
		0.238777	90.1884		NS vs. RS		p < 0.0001
		0.478257	83.6909
		0.727489	80.4598
Supplementary Fig. 1F. Relative expression
		p21
		NS	RS		Two-tailed, Unpaired t test
		0.68104	3.84256		NS vs. RS		p < 0.0001
		1.06572	5.0606
		1.16878	4.77623
		0.95136	4.5205
		1.13309	4.59079
		p16
		NS	RS		Two-tailed, Unpaired t test
		1.06102	4.82624		NS vs. RS		p = 0.0413
		0.74941	4.03859
		1.18957	9.58173
Supplementary Fig. 1G. SAbG (%)
		NS	PS		Two-tailed, Unpaired t test
		2.45902	57.2581		NS vs. PS		p < 0.0001
		0.869565	58.4746
		0.78125	62.7119
Supplementary Fig. 1H. Relative expression
		p21
		NS	PS		Two-tailed, Unpaired t test
		0.8685	2.18666		NS vs. PS		p = 0.0281
		1.18998	2.13448
		0.94153	1.40639
		p16
		NS	PS		Two-tailed, Unpaired t test
		0.570579	4.70005		NS vs. PS		p = 0.0123
		1.29613	4.13597
		1.13329	7.34341

[truncated: 15 more sheets: Fig. S2, Fig. S3, Fig. S4, Fig. S5, Fig. S6, Fig. S7, Fig. S8, Fig. S9, Fig. S10, Fig. S11, Fig. S12, Fig. S13, Fig. S14, Fig. S15, Sheet1]
